# Supplementary material for: A hierarchical Bayesian model to predict APOE4 genotype and the age of Alzheimer’s disease onset
Source: PLoS One. 2018 Jul 12;13(7):e0200263. doi: 10.1371/journal.pone.0200263 (PMC6042730; doi:10.1371/journal.pone.0200263)
Supplement: S1 File — (XLSX) [file pone.0200263.s001.xlsx]

## Sheet: AllGenotype
		Paternal Side							Maternal Side
Grandfather		82	Grandmother			AD Onset	Grandfather			Grandmother		67
		87			75	Age			79
+/+	+/-	-/-	+/+	+/-	-/-		+/+	+/-	-/-	+/+	+/-	-/-
0.0101468	0.0750279	0.914825	0.04	0.09	0.865		0.04	0.09	0.865	0.209143	0.25958	0.531278
		Father	64	AD Onset				AD Onset	Mother	85
			72	Age				Age		88
		+/+	-/-						+/+	-/-
		0.0298166	0.494337						0.00358554	0.746743
					Subject		AD Onset
						45	Age
					+/+	+/-	-/-
					0.0343835	0.327394	0.638222
	SUBJECT
	Sex				Male
	Race				European/White
	History of Diabetes				YES
	History of Traumatic Brain Injury				None/Mild TBI
	Education Level				High School
	Exercise Level				Regular
	Diet				Other
					+/+	+/-	-/-
	Probability of APOE4 Genotype				0.0343835	0.327394	0.638222

## Sheet: Hierachal
PATERNAL																MATERNAL
Paternal Side	Grandfather				Maternal Side	Grandmother				Maternal		Paternal				Paternal Side	Grandfather				Maternal Side	Grandmother				Maternal		Paternal
APOE4	+/+	+/-	-/-		APOE4	+/+	+/-	-/-				+/+	+/-	-/-		APOE4	+/+	+/-	-/-		APOE4	+/+	+/-	-/-				+/+	+/-	-/-
Mean Age of Onset	68	76	84		Mean Age of Onset	68	76	84		+/+	+/+	0.000405873	0.000456607			Mean Age of Onset	68	76	84		Mean Age of Onset	68	76	84		+/+	+/+	0.00836571	0.00519159
SD	8.2	8.2	8.2		SD	8.2	8.2	8.2			+/-		0.00150056	0.036593		SD	8.2	8.2	8.2		SD	8.2	8.2	8.2			+/-		0.00941142	0.180908
Percentage who develop AD	0.91	0.47	0.2		Percentage who develop AD	0.91	0.47	0.2			-/-					Percentage who develop AD	0.91	0.47	0.2		Percentage who develop AD	0.91	0.47	0.2			-/-
Percent of Population	0.04	0.09	0.865		Percent of Population	0.04	0.09	0.865								Percent of Population	0.04	0.09	0.865		Percent of Population	0.04	0.09	0.865
Insert Age of Onset	82				Insert Age of Onset	0				+/-	+/+	0.000456607	0.00168813			Insert Age of Onset	0				Insert Age of Onset	67				+/-	+/+	0.00519159	0.00584054
Current Age or Age at Death	87				Current Age or Age at Death	75					+/-	0.000456607	0.00337625	0.0411671		Current Age or Age at Death	79				Current Age or Age at Death	0					+/-	0.00519159	0.0116811	0.112268
P(ProbAge|Genotype)	0.0113273	0.0372252	0.0472257		P(ProbAge|Genotype)	0.966205	0.951709	0.973361			-/-		0.00168813	0.0411671		P(ProbAge|Genotype)	0.980215	0.954498	0.959602		P(ProbAge|Genotype)	0.0482911	0.0266386	0.0056727			-/-		0.00584054	0.112268
P(Genotype)	0.04	0.09	0.865		P(Genotype)	0.04	0.09	0.865								P(Genotype)	0.04	0.09	0.865		P(Genotype)	0.04	0.09	0.865
P(ProbAge)	0.0446536	0.0446536	0.0446536		P(ProbAge)	0.96626	0.96626	0.96626								P(ProbAge)	0.955169	0.955169	0.955169		P(ProbAge)	0.009236	0.009236	0.009236
										-/-	+/+															-/-	+/+
P(Genotype|ProbAge)	0.0101468	0.0750279	0.914825		P(Genotype|ProbAge)	0.04	0.09	0.865			+/-	0.00877701	0.0324496			P(Genotype|ProbAge)	0.04	0.09	0.865		P(Genotype|ProbAge)	0.209143	0.25958	0.531278			+/-	0.0212511	0.0239075
											-/-		0.0324496	0.791324													-/-		0.0239075	0.459555
Adjusted Priors	+/+	+/-	-/-													Adjusted Priors	+/+	+/-	-/-
	0.00300722	0.12432	0.866629	0.993956													0.0245894	0.364619	0.601571	0.99078
Paternal Side	Father				Maternal Side	Mother				Maternal		Paternal
APOE4	+/+	+/-	-/-		APOE4	+/+	+/-	-/-				+/+	+/-	-/-
Mean Age of Onset	68	76	84		Mean Age of Onset	68	76	84		+/+	+/+	0.000106909	0.000853084
SD	8.2	8.2	8.2		SD	8.2	8.2	8.2			+/-		0.000853084	0.00177247
Percentage who develop AD	0.91	0.47	0.2		Percentage who develop AD	0.91	0.47	0.2			-/-
Percent of Population	0.04	0.09	0.865		Percent of Population	0.04	0.09	0.865
Insert Age of Onset	64				Insert Age of Onset	85				+/-	+/+	0.00372217	0.0297013
Current Age or Age at Death	72				Current Age or Age at Death	88					+/-	0.00372217	0.0594026	0.0617109
P(ProbAge|Genotype)	0.0431942	0.0166747	0.00248498		P(ProbAge|Genotype)	0.0056727	0.0266386	0.0482911			-/-		0.0297013	0.0617109
P(Genotype)	0.00300722	0.12432	0.866629		P(Genotype)	0.0245894	0.364619	0.601571
P(ProbAge)	0.00435645	0.00435645	0.00435645		P(ProbAge)	0.038903	0.038903	0.038903
										-/-	+/+
P(Genotype|ProbAge)	0.0298166	0.475847	0.494337		P(Genotype|ProbAge)	0.00358554	0.249671	0.746743			+/-	0.0222653	0.177668
											-/-		0.177668	0.369143
Adjusted Priors	+/+	+/-	-/-
	0.0343835	0.327394	0.638222	1
Subject
APOE4	+/+	+/-	-/-
Mean Age of Onset	68	76	84
SD	8.2	8.2	8.2
Percentage who develop AD	0.91	0.47	0.2
Percent of Population	0.04	0.09	0.865
Insert Age of Onset	0
Current Age or Age at Death	45
P(ProbAge|Genotype)	0.999048	0.999962	0.999999
P(Genotype)	0.0343835	0.327394	0.638222
P(ProbAge)	0.999954	0.999954	0.999954
P(Genotype|ProbAge)	0.0343835	0.327394	0.638222

## Sheet: Gompertz Model
	+/+	+/-	-/-		Hazard Ratio
APOE4 Status	0.0343835	0.327394	0.638222				-/-	y=0.225*exp(-exp(-0.11597(x-80.92)))					Male	YES	European/White	None/Mild TBI		Post-Secondary		None		Other
Sex	Male						-/+	y=0.4962*exp(-exp(-0.1295(x-72.294)))					Female	NO	African/Black	Moderate TBI		High School		Some		Strict Mediterranean
Race	European/White				1		+/+	y=0.9377*exp(-exp(-0.137(x-64.09)))							Asian	Severe TBI		Primary School or Less		Regular	1 hr vigorous, 2.5 hr moderate, or 4 hrs light
History of Diabetes	YES				1.4										Hispanic
History of TBI	None/Mild TBI				1								Letenneur, J Neuro Neurosurg Pysch, 1999		Other			Letenneur, J Neuro Neurosurg Pysch, 1999		Scarmeas, JAMA, 1999		Scarmeas, JAMA, 1999
Education Level	High School				0.86
Exercise Level	Regular				0.84
Diet	Other				1.12
				Total HR	1.22
	Gomperz risk		Additive Hazards		Baseline Risk	Additaive Hazards Including Sex
Age	based on APOE		"Your" Risk
50	2.29004e-13		2.79385e-13		1.77272e-14	2.79385e-13
55	7.72584e-08		9.42552e-08		1.28367e-08	9.42552e-08
60	8.03246e-05		9.7996e-05		2.32096e-05	9.7996e-05
65	0.0035587		0.00434162		0.00150042	0.00434162
70	0.0281722		0.0343701		0.015227	0.0343701
75	0.0871331		0.106302		0.0552116	0.106302
80	0.161359		0.196858		0.112976	0.196858
85	0.22586		0.275549		0.168202	0.275549
90	0.271357		0.331056		0.20985	0.331056
95	0.299943		0.36593		0.237309	0.36593
100	0.316794		0.386488		0.254097	0.386488
							y=2E-21x^10.302

## Sheet: NoADProb
Conditional Probability of Genotype if no AD
APOE4	+/+	+/-	-/-
Mean Age of Onset	68	76	84
SD	8.2	8.2	8.2
Percent who get AD	0.91	0.47	0.2
% of pop with allele	0.04	0.09	0.865
Insert Age of Onset	76
P(ProbAge|Genotype)	0.969772	0.951348	0.969772
P(Genotype)	0.04	0.09	0.865
P(ProbAge)	0.963265	0.963265	0.963265
P(Genotype|ProbAge)	0.0402702	0.0888866	0.870843
P(Genotype|ProbAge)=P(ProbAge|Genotype)*P(Genotype)/P(ProbAge)
ASSUME SUBJECT WITH NO AD IS -/- (p=0.875) REGARDLESS OF AGE

## Sheet: Adjusted HR
Sex
	%	HR	Adjusted HR
Male	0.5	1	0.794118		Average population 50% male, 50% female
Female	0.5	1.7	1.35
Race		HR	Adjusted HR		% x HR		population adjusted HR
White	0.63	1.25	0.973141		0.7875		ref Wikipedia
Black	0.14	1.73	1.34683		0.2422
Hispanic	0.14	1.29	1.00428		0.1806
Asian	0.06	1	0.778513		0.06
Aboriginal	0.01	1.42	1.10549		0.0142
MEAN PERSON		1.2845	1
					1.2845
Diabetes		HR	Adjusted HR		% x HR
No DM	0.74	1	0.861178		0.74		http://www.cdc.gov/diabetes/pubs/statsreport14/national-diabetes-report-web.pdf
DM	0.26	1.62	1.39511		0.4212		CDC National Diabetes Report
		1.1612
Education		HR	Adjusted HR		% x HR		Lentenneur, 1999
Secondary	0.68	1	0.861178		0.68
Primary School	0.32	1.78	1.5329		0.5696
		1.2496
Exercise		HR	Adjusted HR		% x HR
None	0.256775	1	1.32683		0.256775
Some	0.358401	0.71	0.942046		0.254465
Regular	0.384824	0.63	0.8359		0.242439
		0.753679
Diet		HR	Adjusted HR		% x HR
American	0.73103	1	1.12056		0.73103
Mediterrenean	0.26897	0.6	0.672335		0.161382
		0.892412

## Sheet: APOECondProb
Conditional Probability
APOE4	+/+	+/-	-/-	AutoDom
Mean Age of Onset	68	76	84	52		Age	APOE4 +/+	APOE4 +/-	APOE4 -/-	Autosomal Dominant (APP, PSEN1, PSEN2)
SD	8.2	8.2	8.2	4.4		40	0.948688	0.0474062	0.00390634	0.0364886
Percentage who develop AD	0.91	0.47	0.2	1		45	0.9057	0.0820447	0.0122558	0.0608217
Percent of Population	0.04	0.09	0.865	0.0001		50	0.827343	0.135865	0.0367918	0.0386775
						55	0.692597	0.206185	0.101218	0.0089869
Insert Age of Onset	75					60	0.495063	0.267173	0.237764	0.000710892
						65	0.281163	0.275071	0.443766	1.78145e-05
P(ProbAge|Genotype)	0.0337951	0.0482911	0.0266386	1.05692e-07		70	0.125622	0.222795	0.651583	1.40026e-07
P(Genotype)	0.04	0.09	0.865	0.0001		75	0.047035	0.151222	0.801743	3.67748e-10
P(ProbAge)	0.0287404	0.0287404	0.0287404	0.0287404		80	0.0159119	0.0927413	0.891347	3.47934e-13
						85	0.00511098	0.0540019	0.940887	1.24618e-16
P(Genotype|ProbAge)	0.047035	0.151222	0.801743	3.67748e-10		90	0.00159965	0.0306397	0.967761	1.73404e-20
						95	0.000494098	0.0171565	0.982349	9.49435e-25
						100	0.000151568	0.00954063	0.990308	2.05842e-29
P(Genotype|ProbAge)=P(ProbAge|Genotype)*P(Genotype)/P(ProbAge)

## Sheet: APOE
APOE4	+/+	+/-	-/-			+/+	+/-	-/-
Mean Age of Onset	68	76	84
SD	8	8	8
Percentage who develop AD	0.91	0.47	0.2
Percent of Population	0.04	0.09	0.865
Age					Age	CUMULATIVE
40	0.000198535	1.87809e-06	5.38488e-09		40	0.000198535	1.87809e-06	5.38488e-09
42	0.000253631	5.60694e-06	2.06424e-08		42	0.000452166	7.48503e-06	2.60272e-08
44	0.00100825	1.57251e-05	7.4336e-08		44	0.00146041	2.32101e-05	1.00363e-07
46	0.00206879	4.143e-05	2.51475e-07		46	0.0035292	6.46401e-05	3.51839e-07
48	0.00398769	0.00010254	7.99187e-07		48	0.00751689	0.00016718	1.15103e-06
50	0.00722077	0.000238413	2.38593e-06		50	0.0147377	0.000405593	3.53696e-06
52	0.0122829	0.000520742	6.69151e-06		52	0.0270206	0.000926336	1.02285e-05
54	0.0196281	0.00106849	1.76298e-05		54	0.0466487	0.00199483	2.78583e-05
56	0.0294653	0.00205958	4.36341e-05		56	0.0761139	0.0040544	7.14924e-05
58	0.0415527	0.00372941	0.000101452		58	0.117667	0.00778381	0.000172945
60	0.0550483	0.00634394	0.000221592		60	0.172715	0.0141278	0.000394537
62	0.0685088	0.0101376	0.000454678		62	0.241224	0.0242653	0.000849215
64	0.0800949	0.0152183	0.000876415		64	0.321319	0.0394837	0.00172563
66	0.087967	0.0214613	0.00158698		66	0.409286	0.0609449	0.00331261
68	0.0907594	0.0284316	0.00269955		68	0.500045	0.0893765	0.00601216
70	0.087967	0.0353836	0.00431387		70	0.588012	0.12476	0.010326
72	0.0800949	0.0413677	0.00647588		72	0.668107	0.166128	0.0168019
74	0.0685088	0.0454335	0.00913245		74	0.736616	0.211561	0.0259344
76	0.0550483	0.0468757	0.0120985		76	0.791664	0.258437	0.0380329
78	0.0415527	0.0454335	0.0150569		78	0.833217	0.303871	0.0530898
80	0.0294653	0.0413677	0.0176033		80	0.862682	0.345238	0.070693
82	0.0196281	0.0353836	0.0193334		82	0.88231	0.380622	0.0900264
84	0.0122829	0.0284316	0.0199471		84	0.894593	0.409053	0.109974
86	0.00722077	0.0214613	0.0193334		86	0.901814	0.430515	0.129307
88	0.00398769	0.0152183	0.0176033		88	0.905801	0.445733	0.14691
90	0.00206879	0.0101376	0.0150569		90	0.90787	0.455871	0.161967
92	0.00100825	0.00634394	0.0120985		92	0.908878	0.462215	0.174066
94	0.000461608	0.00372941	0.00913245		94	0.90934	0.465944	0.183198
96	0.000198535	0.00205958	0.00647588		96	0.909538	0.468004	0.189674
98	8.02155e-05	0.00106849	0.00431387		98	0.909619	0.469072	0.193988
100	3.04464e-05	0.000520742	0.00269955		100	0.909649	0.469593	0.196687

## Sheet: Onset
Measured						Predicted power law
Age	Years	% with AD	95% CI			p=3e-19*age^10.432
60	0	1				Age	Prob
69	9	3	2.2	2.2		55	0.429126
79	19	18.7	5.5	5.5		60	1.06364
88	28	47.2	10	16		65	2.45151
						69	4.57083
						70	5.31109
						75	10.9084
						79	18.7572
						80	21.3873
						85	40.255
						88	57.8049
						90	73.0767

## Sheet: Onset-Ott
Prevelance of dementia - Ott, 1995					Prevelance of AD
Age	Male	Female			Age	Male	Female	Total		Age	Male	Female	Total		Years	Male	Female	Total
57	0.002	0.006			60	0.002	0.001	0.2		40	0.0005	5e-05	0.000275		0	0.002	0.001	0.002
62	0.005	0.004			70	0.008	0.01	0.9		50	0.001	0.001	0.001		5	0.01	0.01	0.01
67	0.008	0.01			80	0.054	0.084	7.4		60	0.002	0.001	0.0015		10	0.02	0.02	0.02
72	0.02	0.021			90	0.25	0.272	26.8		65	0.01	0.01	0.01		15	0.04	0.04	0.04
77	0.06	0.062								70	0.02	0.02	0.02		20	0.06	0.09	0.075
82	0.137	0.193			From Ott, table 3					75	0.04	0.04	0.04		25	0.13	0.18	0.155
87	0.284	0.327								80	0.06	0.09	0.075		30	0.26	0.28	0.27
92	0.412	0.406								85	0.13	0.18	0.155
										90	0.26	0.28	0.27
										From Ott, Figure 2 (A-B)

## Sheet: Regression Model
	+/+	+/-	-/-					Variable	beta			Z	Z*beta
APOE4 Status	0.0343835	0.327394	0.638222					APOE4pp	2.58	APOE+/+		0.0343835	0.0887094
History of Diabetes	YES							APOE4pm	1.86	APOE4 +/-		0.327394	0.608953
History of TBI	None/Mild TBI							diab	1.66	T2DM		1	1.66
Education Level	High School							tbi1	1.45	Mod TBI		0	0
								tbi2	2.08	Sev TBI		0	0
								edu	2.19	High School		0	0
												TOTAL	2.35766
	Exponential			Power			Power - from 50
Age	Baseline AD Risk	Additive Hazards "Your" Risk		Baseline	Additive Hazards "Your" AD Risk		Baseline	Additive Hazards
50	0.000731086	0.00105038		0.00036272	0.000615189		0.00063653	0.00102321
60	0.0034	0.0048849		0.00293402	0.00456445		0.00416432	0.0061942
65	0.0073322	0.0105344		0.00734591	0.0110527		0.00949868	0.0137111
70	0.0158121	0.0227178		0.0171821	0.0251206		0.0203812	0.0286708
75	0.0340993	0.0489916		0.0378995	0.0540456		0.0414869	0.0570678
80	0.073536	0.105652		0.0794348	0.110826		0.0806609	0.108796
85	0.158583	0.227841		0.159184	0.21784		0.150627	0.19967
90	0.341988	0.491346		0.306567	0.412376		0.271417	0.354268
y=1.2E-23*x^11.466							y=2E-21x^10.302

[truncated: 2 more sheets: KnownAPOE, KnownAPOEGompertz]
